# Supplementary material for: Comparing Seamounts and Coral Reefs with eDNA and BRUVS Reveals Oases and Refuges on Shallow Seamounts
Source: Biology (Basel). 2023 Nov 17;12(11):1446. doi: 10.3390/biology12111446 (PMC10669620; doi:10.3390/biology12111446)
Supplement: Supplementary file 1 [file biology-12-01446-s001.zip]

Archive with 1 entries (1 files):
- biology-2662398-supplementary.pdf
